# Supplementary material for: Validity and reliability of Insomnia Severity Index among older adults in Indonesia
Source: PeerJ. 2026 Apr 3;14:e20473. doi: 10.7717/peerj.20473 (PMC13052095; doi:10.7717/peerj.20473)
Supplement: Supplemental Information 1 [file peerj-14-20473-s001.zip]

Archive with 14 entries (13 files):
- Input and Output Data/
- __MACOSX/._Input and Output Data
- Input and Output Data/1. Input Data - ISI.sav
- __MACOSX/Input and Output Data/._1. Input Data - ISI.sav
- Input and Output Data/4. ICC and Cronbach alpha - ISI.spv
- __MACOSX/Input and Output Data/._4. ICC and Cronbach alpha - ISI.spv
- Input and Output Data/5. KMO validation - ISI.spv
- __MACOSX/Input and Output Data/._5. KMO validation - ISI.spv
- Input and Output Data/2. Descriptive - ISI.spv
- __MACOSX/Input and Output Data/._2. Descriptive - ISI.spv
- Input and Output Data/6. Chi-Square - ISI.spv
- __MACOSX/Input and Output Data/._6. Chi-Square - ISI.spv
- Input and Output Data/3. Spearman - ISI.spv
- __MACOSX/Input and Output Data/._3. Spearman - ISI.spv
